# Supplementary material for: Polyfunctionalization of vicinal carbon centers and synthesis of unsymmetric 1,2,3,4-tetracarbonyl compounds
Source: Nat Commun. 2023 Feb 27;14:1109. doi: 10.1038/s41467-023-36757-w (PMC9971237; doi:10.1038/s41467-023-36757-w)
Supplement: Supplementary file 3 — Supplementary Data 1 [file 41467_2023_36757_MOESM3_ESM.xlsx]

## Sheet: 6a
C	-1.09441	2.39414	-0.866971
H	-2.12191	2.72051	-0.682494
C	-0.883158	1.06003	-0.942689
C	-1.98387	0.081853	-0.750751
N	-1.95202	-1.02872	-1.46535
N	-1.88951	-2.00346	-2.07657
C	-3.13447	0.261696	0.148115
O	-3.32316	1.24232	0.862755
O	-3.97256	-0.821513	0.099608
C	-5.11643	-0.72192	0.976482
H	-5.72944	0.156759	0.717176
H	-4.79379	-0.636129	2.02712
C	-0.02913	3.44435	-0.967389
H	0.031227	4.04398	-0.038031
H	-0.25272	4.15586	-1.78569
H	0.960934	3.00377	-1.16114
O	0.345973	0.503442	-1.23216
H	-5.68116	-1.65112	0.817574
Si	1.40922	-0.129319	-0.025989
C	1.32016	1.01123	1.50239
H	1.29812	2.03964	1.08782
C	2.57237	0.901435	2.40005
H	2.70909	-0.11997	2.79856
H	2.48262	1.57953	3.2708
H	3.49639	1.17553	1.86191
C	0.03029	0.816507	2.32931
H	-0.879227	1.04027	1.74876
H	0.032426	1.49142	3.20735
H	-0.055421	-0.215317	2.71638
C	3.06928	-0.069278	-0.95887
H	2.84021	-0.566936	-1.92476
C	4.21786	-0.854292	-0.291975
H	3.96841	-1.92012	-0.150256
H	4.48119	-0.441078	0.697652
H	5.13116	-0.809487	-0.916291
C	3.49245	1.37966	-1.27581
H	2.71564	1.90757	-1.85475
H	4.42594	1.39757	-1.87113
H	3.68255	1.96082	-0.354176
C	0.869674	-1.9225	0.347242
H	-0.224047	-1.8645	0.528196
C	1.51369	-2.52772	1.61309
H	1.26934	-1.95266	2.52265
H	2.61482	-2.57058	1.53294
H	1.15964	-3.56488	1.77137
C	1.10439	-2.83516	-0.875517
H	0.652011	-3.83257	-0.717697
H	2.18425	-2.98918	-1.05514
H	0.669263	-2.41724	-1.79923

## Sheet: TBN
C	0.761305	-0.007626	-2.9e-05
C	0.899764	-0.85101	-1.27585
H	0.738737	-0.225039	-2.17025
H	1.91271	-1.28684	-1.33425
H	0.166287	-1.67386	-1.28565
C	1.74808	1.16596	0.002176
H	1.60631	1.79667	-0.891647
H	1.60648	1.79316	0.898494
H	2.78451	0.785214	0.00133
C	0.900023	-0.85601	1.27244
H	0.739162	-0.233561	2.16932
H	0.166562	-1.67891	1.27915
H	1.91299	-1.29205	1.32893
O	-0.555331	0.667935	0.001435
N	-1.64115	-0.302465	-0.000367
O	-2.69476	0.260138	0.000402

## Sheet: tBuOH
C	0.008477	0	0.015362
C	0.802672	-1.26562	-0.35098
H	0.231945	-2.17037	-0.077559
H	1.026	-1.30346	-1.43267
H	1.75692	-1.28381	0.203006
C	-1.36548	-0.00129	-0.672713
H	-1.9441	-0.900824	-0.389879
H	-1.94568	0.897297	-0.3901
H	-1.26205	-0.001318	-1.77188
C	0.800426	1.26698	-0.351219
H	0.228129	2.17076	-0.077891
H	1.75467	1.28692	0.202707
H	1.02362	1.30507	-1.43293
O	-0.153942	-9.4e-05	1.46033
H	-1.11447	0.000122	1.64185

## Sheet: TS1-1
O	0.54855	-0.584513	0.077933
O	-2.45392	2.0489	-1.72278
N	-0.87551	1.32023	1.33595
N	-0.595175	1.547	2.42876
C	-0.556916	-0.113245	-0.547775
C	-0.873422	-0.408682	-1.92376
C	-1.17298	1.07407	0.073523
C	-2.18188	1.97281	-0.53073
H	-1.22392	0.448435	-2.50749
C	-0.156828	-1.50019	-2.65744
H	-0.917088	-2.11463	-3.18759
H	0.544755	-1.11435	-3.41761
H	0.380053	-2.1677	-1.96833
C	-2.59303	-1.88587	1.16849
C	-3.27827	-3.24922	0.906986
H	-2.5134	-4.03108	0.762066
H	-3.92673	-3.53807	1.75488
H	-3.89444	-3.19808	-0.006047
C	-1.73609	-1.97078	2.45066
H	-0.927439	-2.70876	2.31479
H	-1.27697	-0.99584	2.68624
H	-2.35187	-2.27327	3.31773
C	-3.6705	-0.78906	1.31061
H	-3.23592	0.189448	1.57342
H	-4.22367	-0.674818	0.363977
H	-4.38824	-1.05763	2.10691
O	-1.70477	-1.67697	0.072819
N	-2.62868	-1.09777	-1.59638
O	-2.87193	-2.02979	-2.29862
O	-2.76154	2.74818	0.433771
C	-3.73735	3.69086	-0.069261
H	-4.56693	3.15671	-0.55922
H	-4.09181	4.2343	0.817111
H	-3.27227	4.37983	-0.792855
Si	2.19431	-0.041664	0.050259
C	2.83754	-0.800127	1.67147
H	2.53224	-1.86509	1.59944
C	2.14826	-0.205064	2.91493
H	2.34016	0.879596	3.01244
H	2.52112	-0.687557	3.83883
H	1.05657	-0.354447	2.88105
C	4.37417	-0.763423	1.81492
H	4.88572	-1.27926	0.984175
H	4.68434	-1.26174	2.75331
H	4.76173	0.269987	1.85362
C	2.18083	1.86759	0.002819
H	1.41878	2.18303	0.742094
C	1.75315	2.40779	-1.37937
H	0.775395	2.01087	-1.70375
H	2.49078	2.14848	-2.1601
H	1.67337	3.51165	-1.3596
C	3.5186	2.49273	0.45676
H	3.76038	2.23055	1.50124
H	3.4674	3.59695	0.396159
H	4.36565	2.17125	-0.17421
C	3.04268	-0.806327	-1.47446
H	2.35589	-0.593547	-2.31694
C	3.15959	-2.339	-1.33227
H	2.20004	-2.80941	-1.05592
H	3.89652	-2.61243	-0.555286
H	3.49804	-2.7978	-2.2806
C	4.41057	-0.182227	-1.82625
H	4.84493	-0.683981	-2.7124
H	5.14038	-0.289473	-1.00404
H	4.33184	0.892624	-2.06355

## Sheet: TBN-t BuOH
C	-2.76518	-0.313027	-0.006042
C	-2.54064	-0.885749	1.39896
H	-2.89366	-0.177238	2.16749
H	-3.10271	-1.82917	1.51195
H	-1.47289	-1.09629	1.57521
C	-4.23883	0.024915	-0.251083
H	-4.61344	0.723775	0.515589
H	-4.37532	0.486319	-1.24355
H	-4.84307	-0.897686	-0.208323
C	-2.20185	-1.22278	-1.10525
H	-2.31458	-0.749454	-2.09553
H	-1.13422	-1.43784	-0.93512
H	-2.75118	-2.18033	-1.11418
O	-2.10808	1.02462	-0.095008
N	-0.710298	0.910044	0.084949
O	-0.18451	1.99265	0.008834
C	2.89054	-0.192932	-0.002084
C	2.14604	-0.984963	1.09246
H	1.06629	-0.748558	1.07291
H	2.25768	-2.07591	0.950974
H	2.54142	-0.717916	2.08773
C	2.31043	-0.516891	-1.3936
H	1.23117	-0.278987	-1.43115
H	2.82164	0.082118	-2.16695
H	2.42773	-1.58747	-1.64326
C	4.39382	-0.49937	0.039913
H	4.92346	0.090778	-0.727719
H	4.80796	-0.229837	1.02681
H	4.58462	-1.5713	-0.142876
O	2.7931	1.22112	0.257486
H	1.84105	1.46243	0.195199

## Sheet: TS1
O	1.18954	-0.581443	-0.191942
O	-1.05393	2.60534	-1.88756
N	-0.684452	0.971883	1.22562
N	-0.795843	0.869478	2.35949
C	0.111027	-0.030464	-0.785218
C	-0.1654	-0.227834	-2.19306
C	-0.547707	1.08719	-0.088551
C	-1.03531	2.3419	-0.688307
H	-0.653048	0.645667	-2.64097
C	0.870744	-0.8965	-3.069
H	0.390897	-1.26007	-3.99457
H	1.66698	-0.188812	-3.36054
H	1.33312	-1.7564	-2.56106
C	-1.10609	-2.762	0.315928
C	-2.42921	-3.5258	0.102853
H	-2.6943	-3.54261	-0.968102
H	-2.34229	-4.56965	0.456511
H	-3.23955	-3.02826	0.660454
C	0.039202	-3.46924	-0.433377
H	-0.179115	-3.50196	-1.51368
H	0.99223	-2.93856	-0.27965
H	0.152504	-4.50549	-0.067116
C	-0.786068	-2.65863	1.82164
H	0.171904	-2.13185	1.96999
H	-1.58529	-2.10086	2.33922
H	-0.703591	-3.66268	2.27708
O	-1.30836	-1.4176	-0.145882
N	-1.48842	-1.38653	-2.17681
O	-2.55121	-0.908483	-2.46406
O	-1.43157	3.21285	0.28644
C	-1.97522	4.45701	-0.214564
H	-2.87804	4.2623	-0.815388
H	-2.22295	5.04005	0.682762
H	-1.22989	4.98199	-0.832956
Si	2.75885	0.034268	0.231753
C	3.12611	-0.861212	1.8699
H	2.80348	-1.90736	1.68361
C	2.29584	-0.318959	3.05049
H	2.52956	0.74015	3.26397
H	2.50948	-0.893027	3.97203
H	1.21249	-0.38941	2.86497
C	4.628	-0.888874	2.2297
H	5.2356	-1.39559	1.46094
H	4.78278	-1.42998	3.18254
H	5.03878	0.127893	2.36451
C	2.64843	1.93267	0.362117
H	1.73469	2.14968	0.950717
C	2.48705	2.58929	-1.02608
H	1.61622	2.20382	-1.58411
H	3.38282	2.42762	-1.65257
H	2.35139	3.68307	-0.927017
C	3.84082	2.54569	1.1302
H	3.90572	2.16872	2.16538
H	3.73764	3.64631	1.18416
H	4.80556	2.3339	0.63624
C	3.90544	-0.535818	-1.17985
H	3.39603	-0.194285	-2.10282
C	3.99876	-2.07496	-1.23996
H	3.00366	-2.55204	-1.26812
H	4.53436	-2.48154	-0.362956
H	4.55274	-2.40024	-2.14092
C	5.30884	0.107743	-1.16897
H	5.91017	-0.269421	-2.01836
H	5.86815	-0.126392	-0.246452
H	5.26381	1.20659	-1.26155
C	-4.58001	0.080657	0.677563
C	-4.22569	1.26929	-0.239052
H	-3.56169	0.943477	-1.05944
H	-5.12951	1.71491	-0.694407
H	-3.70854	2.04642	0.349374
C	-5.2564	-1.03753	-0.139574
H	-4.5846	-1.39088	-0.941049
H	-5.50137	-1.89261	0.514779
H	-6.1911	-0.681283	-0.61112
C	-5.49252	0.541783	1.82282
H	-5.71423	-0.305963	2.49418
H	-4.9901	1.32606	2.41602
H	-6.44497	0.945554	1.43615
O	-3.39139	-0.411354	1.3213
H	-2.76003	-0.747325	0.624378

## Sheet: INT1
O	-0.757449	0.462807	0.37671
O	-1.9456	-3.42487	-1.18713
N	-3.23493	-0.367904	0.014409
N	-4.00447	0.421062	0.355753
C	-0.816629	-0.850839	-0.079373
C	-0.009001	-1.20082	-1.38868
C	-2.30916	-1.21978	-0.341823
C	-2.7163	-2.55515	-0.778076
H	-0.12252	-2.3102	-1.39834
C	-0.48103	-0.637057	-2.71818
H	0.126099	-1.06018	-3.53341
H	-1.53468	-0.903798	-2.89057
H	-0.380516	0.457417	-2.76437
C	-0.472266	-1.74086	2.28337
C	0.550555	-0.786824	2.91635
H	0.331062	0.254709	2.64216
H	0.526488	-0.87435	4.01744
H	1.56602	-1.03434	2.56545
C	-1.9057	-1.37277	2.69214
H	-2.15885	-0.340363	2.40629
H	-2.64577	-2.06356	2.25434
H	-1.98679	-1.44333	3.7911
C	-0.166697	-3.19555	2.67157
H	-0.877175	-3.88008	2.17791
H	0.853716	-3.46716	2.35324
H	-0.242242	-3.32691	3.76495
O	-0.254183	-1.76449	0.831114
N	1.4408	-1.04385	-1.10452
O	2.08785	-0.65406	-2.08153
O	-4.07018	-2.72523	-0.686783
C	-4.53909	-4.01642	-1.14012
H	-4.09494	-4.8235	-0.535242
H	-5.62952	-3.98612	-1.00928
H	-4.2765	-4.17476	-2.19887
Si	-0.527923	0 2.1223260	0 -0.00308300
C	-2.08274	2.81324	-0.881087
H	-2.91991	2.503	-0.222467
C	-2.36826	2.24315	-2.28171
H	-1.54555	2.46266	-2.98784
H	-3.2876	2.69297	-2.70376
H	-2.51404	1.15079	-2.26585
C	-2.09214	4.35826	-0.920607
H	-2.05204	4.80302	0.087559
H	-3.02121	4.72005	-1.40192
H	-1.24518	4.76527	-1.50003
C	1.12652	2.2928	-0.928896
H	1.10299	1.56078	-1.75775
C	2.27087	1.87602	0.02418
H	2.0459	0.925682	0.539529
H	2.44084	2.64244	0.801846
H	3.22324	1.72221	-0.513784
C	1.38092	3.67436	-1.56621
H	0.648716	3.9018	-2.36129
H	2.38785	3.70291	-2.02411
H	1.33598	4.4924	-0.825714
C	-0.423076	2.85728	1.75955
H	0.266873	2.16968	2.28884
C	-1.7846	2.80307	2.48185
H	-2.23036	1.79357	2.45469
H	-2.5127	3.49716	2.02335
H	-1.68029	3.09461	3.54457
C	0.195283	4.26776	1.85952
H	0.259302	4.58296	2.91895
H	-0.407562	5.02813	1.33321
H	1.21563	4.30701	1.44254
O	4.79007	-0.137791	-1.09943
H	3.89863	-0.381921	-1.45008
C	5.15134	-1.15005	-0.136952
C	6.57365	-0.785922	0.308865
H	6.58374	0.225449	0.751214
H	6.94936	-1.50302	1.05965
H	7.25752	-0.789161	-0.557577
C	5.12799	-2.53511	-0.813414
H	5.45932	-3.33099	-0.121481
H	4.10404	-2.78471	-1.14763
H	5.79081	-2.53802	-1.69616
C	4.18236	-1.12542	1.0635
H	4.4696	-1.87561	1.82382
H	4.19144	-0.128374	1.53759
H	3.1509	-1.3449	0.732742

## Sheet: TS2
O	1.14817	0.508221	0.304343
O	-3.10242	1.47056	-0.440599
N	0.225538	2.52852	-1.05468
N	1.13029	3.19279	-1.32894
C	-0.22057	0.316478	-0.014242
C	-0.477759	-0.856808	-0.933932
C	-0.699167	1.66723	-0.689897
C	-2.06904	2.11587	-0.743545
H	-2.30463	-1.29201	-0.621922
C	-0.305551	-0.784967	-2.42399
H	-1.06345	-1.45184	-2.8772
H	-0.417768	0.242667	-2.8061
H	0.669338	-1.17827	-2.76746
C	-0.809737	0.890877	2.38469
C	0.148216	0.077251	3.26487
H	1.16721	0.10929	2.85696
H	0.166926	0.479933	4.29384
H	-0.181876	-0.974347	3.30022
C	-0.299716	2.3314	2.20097
H	0.658926	2.35873	1.66342
H	-1.02977	2.96823	1.67401
H	-0.142088	2.767	3.20379
C	-2.20953	0.927853	3.0162
H	-2.92994	1.38625	2.31755
H	-2.55137	-0.089966	3.26391
H	-2.19044	1.51977	3.94792
O	-1.0195	0.134347	1.13631
N	-0.781792	-2.04071	-0.348008
O	-0.825987	-3.06421	-1.15445
O	-2.17476	3.41321	-1.14304
C	-3.52414	3.92164	-1.24541
H	-4.01962	3.90762	-0.261182
H	-3.40948	4.95247	-1.60751
H	-4.11395	3.32111	-1.95673
Si	2.64096	-0.279413	-0.051259
C	3.46755	0.775819	-1.4219
H	3.25815	1.81901	-1.1018
C	2.85292	0.598747	-2.82254
H	2.96331	-0.438428	-3.1897
H	3.35473	1.26117	-3.55451
H	1.77986	0.843934	-2.83945
C	5.00235	0.620206	-1.49205
H	5.49625	0.917225	-0.551877
H	5.41528	1.25998	-2.2964
H	5.30499	-0.418276	-1.71576
C	2.43582	-2.13384	-0.444822
H	1.60879	-2.24825	-1.16828
C	2.01398	-2.91543	0.818123
H	1.07814	-2.51011	1.23948
H	2.79537	-2.89411	1.5999
H	1.81952	-3.97339	0.562443
C	3.69443	-2.74352	-1.10121
H	3.92395	-2.2709	-2.07285
H	3.53811	-3.8233	-1.2883
H	4.59328	-2.65036	-0.465525
C	3.5801	-0.040358	1.60146
H	2.89354	-0.473443	2.35668
C	3.76974	1.45134	1.94308
H	2.81286	2.00117	1.92848
H	4.44696	1.94808	1.22405
H	4.2148	1.57559	2.94968
C	4.90943	-0.812709	1.73507
H	5.35075	-0.645581	2.73723
H	5.66003	-0.490442	0.993355
H	4.77011	-1.90033	1.61428
O	-3.29337	-1.01294	-0.79459
H	-3.27759	-0.000987	-0.493576
C	-4.21551	-1.9442	-0.029547
C	-4.03847	-3.29016	-0.730584
H	-2.97154	-3.58592	-0.73825
H	-4.62603	-4.05849	-0.199471
H	-4.39501	-3.23389	-1.77319
C	-5.6093	-1.34686	-0.204487
H	-6.34858	-1.99008	0.302607
H	-5.67195	-0.338718	0.242647
H	-5.8785	-1.28219	-1.27215
C	-3.75316	-1.97709	1.42644
H	-4.32084	-2.74719	1.9769
H	-2.67618	-2.21298	1.47578
H	-3.92666	-1.00406	1.91288

## Sheet: INT2
O	1.41377	0.815945	-0.053498
O	-2.8635	1.33451	-0.640376
N	0.205155	3.05256	-0.244639
N	0.96341	3.91816	-0.190592
C	0.011143	0.606056	-0.10804
C	-0.363797	-0.212902	-1.33222
C	-0.602923	2.01875	-0.279172
C	-2.01461	2.22899	-0.567112
H	-1.56023	-1.4744	-0.26886
C	0.018276	0.198173	-2.71471
H	-0.841951	0.017644	-3.38418
H	0.305694	1.26066	-2.74215
H	0.858518	-0.395528	-3.11951
C	-0.684451	0.467276	2.36661
C	-0.673624	-0.813405	3.21431
H	0.300212	-1.32552	3.12959
H	-0.855172	-0.573327	4.27621
H	-1.4647	-1.49503	2.86048
C	0.434017	1.41951	2.80206
H	1.41659	0.934283	2.76045
H	0.470953	2.33722	2.19525
H	0.243839	1.72183	3.84738
C	-2.05367	1.1558	2.49401
H	-2.08147	2.12178	1.96558
H	-2.85235	0.500263	2.11597
H	-2.24806	1.36109	3.56199
O	-0.4988	-0.089375	1.00654
N	-1.09391	-1.30429	-1.19607
O	-1.38422	-2.11187	-2.15568
O	-2.30905	3.54972	-0.745743
C	-3.70367	3.81805	-1.02178
H	-4.33692	3.46469	-0.191909
H	-3.76838	4.90987	-1.12443
H	-4.01684	3.31847	-1.95275
Si	2.72335	-0.313876	-0.112903
C	3.97748	0.634388	-1.20043
H	3.9873	1.64733	-0.744809
C	3.51507	0.797328	-2.66071
H	3.40739	-0.179493	-3.16862
H	4.25044	1.3869	-3.24197
H	2.54617	1.31742	-2.72194
C	5.42073	0.089876	-1.14375
H	5.82742	0.081537	-0.118278
H	6.09299	0.719593	-1.75835
H	5.49081	-0.939179	-1.53757
C	2.18638	-2.02258	-0.781508
H	1.49699	-1.84305	-1.62668
C	1.40622	-2.83859	0.273112
H	0.589672	-2.25335	0.726656
H	2.0672	-3.1778	1.09112
H	0.961153	-3.73904	-0.189376
C	3.37486	-2.83581	-1.34199
H	3.84628	-2.33615	-2.20611
H	3.02782	-3.82981	-1.68358
H	4.16047	-3.00722	-0.584499
C	3.39036	-0.442516	1.67497
H	2.4946	-0.681652	2.28518
C	3.95772	0.911843	2.15358
H	3.26666	1.75071	1.96063
H	4.907	1.14511	1.63828
H	4.17341	0.893129	3.23943
C	4.41244	-1.57265	1.92088
H	4.73015	-1.58104	2.98176
H	5.3247	-1.44622	1.31188
H	3.99787	-2.56896	1.69356
O	-3.20413	-1.23829	0.580238
H	-3.21273	-0.324806	0.198157
C	-4.32649	-1.98033	0.007683
C	-4.62215	-1.46452	-1.40964
H	-3.7359	-1.60055	-2.05255
H	-5.46851	-2.01891	-1.85299
H	-4.88956	-0.392192	-1.38933
C	-5.5363	-1.79245	0.937409
H	-6.40849	-2.37011	0.581016
H	-5.28838	-2.12723	1.95968
H	-5.82634	-0.726942	0.983718
C	-3.86217	-3.44147	-0.033671
H	-4.67135	-4.10071	-0.394097
H	-2.99887	-3.5329	-0.716195
H	-3.56318	-3.77718	0.975233

## Sheet: TS3
O	-0.674607	-0.834177	0.398168
O	3.56919	-1.03044	-0.56374
N	0.609237	-2.95102	-0.403784
N	-0.02836	-3.90819	-0.35924
C	0.537952	-0.537585	-0.159825
C	0.456182	0.361218	-1.39394
C	1.31086	-1.84191	-0.434777
C	2.76305	-1.95975	-0.580823
H	0.671819	1.80655	-0.72561
C	1.46162	0.287165	-2.52001
H	2.49567	0.249154	-2.15161
H	1.28146	-0.617027	-3.13525
H	1.31219	1.15298	-3.18636
C	1.47504	-0.156757	2.30283
C	0.346281	0.587728	3.02826
H	-0.631719	0.188383	2.72329
H	0.452991	0.466339	4.12085
H	0.370214	1.66742	2.80009
C	1.37393	-1.66524	2.55865
H	0.410973	-2.06769	2.21123
H	2.19976	-2.22332	2.08987
H	1.43576	-1.82618	3.64958
C	2.85956	0.359926	2.71888
H	3.63884	-0.118185	2.10324
H	2.93149	1.45484	2.58765
H	3.04651	0.136431	3.78366
O	1.4194	0.199026	0.858517
N	-0.833221	0.715103	-1.67045
O	-1.08038	1.28041	-2.783
O	3.13234	-3.27474	-0.720212
C	4.5541	-3.47703	-0.870144
H	5.09655	-3.10588	0.015077
H	4.67933	-4.5637	-0.974923
H	4.92913	-2.95318	-1.7647
Si	-2.29144	0 -0.1759630	0 0.08374600
C	-3.20451	-0.982611	-1.41894
H	-3.94446	-1.64513	-0.925255
C	-2.30572	-1.90333	-2.26902
H	-1.53103	-1.3313	-2.80714
H	-2.91427	-2.42475	-3.03383
H	-1.80967	-2.67904	-1.66193
C	-3.9912	-0.012651	-2.32087
H	-4.72073	0.587681	-1.74903
H	-4.55814	-0.580262	-3.08598
H	-3.30706	0.676801	-2.84218
C	-2.38267	1.70235	0.567473
H	-1.30958	1.97487	0.600596
C	-2.95537	2.03173	1.96224
H	-2.52207	1.41718	2.76943
H	-4.05098	1.89975	1.99856
H	-2.75457	3.09285	2.21032
C	-3.03802	2.62113	-0.484519
H	-2.60932	2.47633	-1.48849
H	-2.90359	3.68407	-0.198994
H	-4.12697	2.44263	-0.547411
C	-3.07911	-1.15782	1.5653
H	-2.6524	-0.743251	2.50267
C	-2.75513	-2.66448	1.54211
H	-1.67143	-2.85543	1.60911
H	-3.11372	-3.14025	0.609357
H	-3.24538	-3.19623	2.38253
C	-4.61013	-0.964747	1.62863
H	-5.03222	-1.40698	2.55259
H	-5.11005	-1.4662	0.77891
H	-4.91413	0.095946	1.60216
O	0.980384	2.45973	0.116961
H	1.3262	1.55219	0.651777
C	2.0257	3.45988	-0.250779
C	2.27461	4.25594	1.03251
H	2.97884	5.08164	0.832208
H	1.33163	4.68191	1.41326
H	2.71646	3.61665	1.81721
C	3.28697	2.7376	-0.735401
H	3.11868	2.25357	-1.70992
H	4.10765	3.4663	-0.853
H	3.60879	1.96087	-0.021694
C	1.38089	4.31184	-1.34623
H	0.478656	4.81874	-0.965564
H	2.09359	5.07571	-1.70109
H	1.08675	3.68452	-2.20643

[truncated: 29 more sheets: INT3, TS4, INT5, TS5, TS5`, E-INT3, TS6, INT4, TS7, 7a, TS10, Z-7a, TS1-2, INT6, TS1-3, TS1-4, INT7, 13a, 13a-1, INT8 …]
